# Supplementary material for: Initiation of cytosolic plant purine nucleotide catabolism involves a monospecific xanthosine monophosphate phosphatase
Source: Nat Commun. 2021 Nov 25;12:6846. doi: 10.1038/s41467-021-27152-4 (PMC8616923; doi:10.1038/s41467-021-27152-4)
Supplement: Supplementary file 4 — Source Data [file 41467_2021_27152_MOESM4_ESM.xlsx]

## Sheet: Fig 1
Multiple alignment used for the construction of the phylogenetic tree

## Sheet: Fig 2
Figure 2
Panel 2A - Substrate screen
with XMPP with C-terminal StrepII tag (X130)
		Enzyme activity (%)
	Substrate	CMP	UMP	TMP	dCMP	dUMP	dTMP	AMP	GMP	IMP	XMP	dAMP	dGMP	NMN	pNPP
technical replicates	Replicate 1	1.27908	-0.913631	2.04653	-1.31563	-0.182726	1.27908	0.584724	0.877086	-0.950177	101.632	-0.219272	0.584724	2.08308	4.49507
	Replicate 2	-0.438543	2.81399	1.97344	-1.35217	2.85053	4.34889	0.146181	1.49836	1.57145	98.4164	0.146181	0.803996	1.27908	0.657815
	Replicate 3	1.27908	2.08308	0.877086	-1.20599	2.15617	1.49836	0.877086	1.16945	1.46181	99.9513	3.14289	-1.46181	0.0109636	-1.16945
Panel 2B - Specific activity of XMPP with C-terminal StrepII tag										Panel 2B Coomassie gel
XMPP with C-terminal StrepII tag
	V (µmol min-1 mg-1)			S/V (min-1)
XMP (µM)	Rep 1	Rep 2	Rep 3	Rep 1	Rep 2	Rep 3	technical replicates
3.125	7.816	8.599	7.576	0.4	0.363	0.412
6.25	10.018	10.212	10.406	0.624	0.612	0.601
12.5	14.719	13.207	13.29	0.849	0.946	0.941
25	15.161	15.198	14.719	1.649	1.645	1.698
50	15.548	16.018	15.576	3.216	3.121	3.21
100	16.857	17.161	17.382	5.932	5.827	5.753
	for Michaelis Menten plot			for Hanes plot
Panel 2C - Immunoblot with XMPP-YFP
Panel 2D - XMP and Xanthosine concentrations in Arabidopsis seeds
n.d. = not detectable. Measurements failing to pass one of three quality criteria (Signal to noise ratio, Product ion ratio, Retention time) are classified "n.d.". See material and methods for details.
NA = not available. Quantification failed due to technical reasons.											Statistical analyses
											Two-sided Tukey’s pairwise comparisons using sandwich variance estimator performed with R software.
	XMP (pmol g FW)										XMP	df = 12
	WT	xmpp	nsh1	gsda	xmpp nsh1	xmpp gsda	nsh1 gsda	xmpp nsh1 gsda	xmpp nsh1 gsda::C		Comparison	test value	p value	Significant?
biological replicates	n.d.	5.85593	28.6689	n.d.	115.736	2.08866	7.60575	3.02999	n.d.		nsh1 gsda - nsh1	-3.72963	0.0229943	YES
	n.d.	11.6315	46.4552	n.d.	80.5256	11.2341	0.761089	6.36669	n.d.		xmpp - nsh1	-2.5959	0.152367	NO
	n.d.	19.569	29.2574	n.d.	87.1445	4.57658	8.90135	0.716769	n.d.		xmpp gsda - nsh1	-3.65495	0.0259878	YES
	n=3	n=3	n=3	n=3	n=3	n=3	n=3	n=3	n=3	n for statistical analysis	xmpp nsh1 - nsh1	3.9679	0.01525	YES
											xmpp nsh1 gsda - nsh1	-4.23364	0.00959915	YES
											xmpp - nsh1 gsda	1.1438	0.834409	NO
											xmpp gsda - nsh1 gsda	0.0461187	1	NO
											xmpp nsh1 - nsh1 gsda	6.52786	0.000299269	YES
											xmpp nsh1 gsda - nsh1 gsda	-0.646152	0.981781	NO
											xmpp gsda - xmpp	-1.08178	0.862307	NO
											xmpp nsh1 - xmpp	5.82391	0.000686782	YES
											xmpp nsh1 gsda - xmpp	-1.70542	0.51938	NO
											xmpp nsh1 - xmpp gsda	6.4845	0.000232685	YES
											xmpp nsh1 gsda - xmpp gsda	-0.665219	0.979344	NO
											xmpp nsh1 gsda - xmpp nsh1	-6.80602	0.000150087	YES
	Xanthosine (µmol g-1 FW)										Xanthosine	df = 32
	WT	xmpp	nsh1	gsda	xmpp nsh1	xmpp gsda	nsh1 gsda	xmpp nsh1 gsda	xmpp nsh1 gsda::C		Comparison	test value	p value	Significant?
biological replicates	n.d.	n.d.	5.85315	0.11693	9.14253	n.d.	3.1525	0.86266	1.89791		nsh1 xmpp gsda - nsh1 gsda	-8.05112	9.22029e-09	YES
	n.d.	n.d.	6.65498	0.01564	6.29705	n.d.	1.85058	0.52915	3.98635		nsh1 xmpp gsda::C - nsh1 gsda	1.25586	0.674568	NO
	n.d.	n.d.	12.8377	0.05507	4.87086	n.d.	1.89138	0.32095	5.17346		nsh1 - nsh1 gsda	3.8726	0.00325639	YES
	n.d.	n.d.	6.86094	0.08305	12.9771	n.d.	3.51081	1.00714	4.75101		nsh1 xmpp - nsh1 gsda	3.94758	0.00264559	YES
	0.0267	n.d.	13.7443	0.02981	6.46647	n.d.	2.17371	0.79504	2.8985		nsh1 xmpp gsda::C - nsh1 xmpp gsda	4.58193	0.00046832	YES
	n.d.	n.d.	7.44271	0.02862	8.29403	n.d.	3.92082	0.60775	NA		nsh1 - nsh1 xmpp gsda	5.34219	5.2121e-05	YES
							2.87068	0.62658			nsh1 xmpp - nsh1 xmpp gsda	5.72787	1.95812e-05	YES
							2.13278	0.45469			nsh1 - nsh1 xmpp gsda::C	3.06283	0.0259806	YES
							3.87868	0.63746			nsh1 xmpp - nsh1 xmpp gsda::C	2.94371	0.0345294	YES
							2.95919	0.60256			nsh1 xmpp - nsh1	-0.443737	0.989174	NO
	n=6	n=6	n=6	n=6	n=6	n=6	n=10	n=10	n=5	n for statistical analysis

## Sheet: Fig 3
Figure 3 - Metabolite analysis in seedlings
															Statistical analyses
Subfigure 3A															Independent statistical analyses for long-day and prolonged-darkness condition. Two-sided Tukey’s pairwise comparisons using sandwich variance estimator performed with R software.
n.d. = not detectable. Measurements failing to pass one of three quality criteria (Signal to noise ratio, Product ion ratio, Retention time) are classified "n.d.". See material and methods for details.
NA = not available. Quantification failed due to technical reasons.
	Urate (µmol g-1 FW)														Urate - Long day	df = 24				Urate - Prolonged darkness	df = 24
	Long day						Prolonged darkness (48h)
	WT	xmpp-1	xmpp-2	gsda	xmpp gsda	xmpp-1::C	WT	xmpp-1	xmpp-2	gsda	xmpp gsda	xmpp-1::C			Comparison	test value	p value	Significant?		Comparison	test value	p value	Significant?
biological replicates	0.0627788	0.14512	0.123337	0.0156288	0.00338873	0.116928	0.218511	0.307623	0.238841	0.0568181	0.0122756	0.184711			WT - gsda	3.63741	0.00776363	YES		WT - gsda	6.18599	1.48618e-05	YES
	0.061029	0.155946	0.0646009	0.0116494	0.00415181	0.122884	0.224783	0.188064	0.240956	0.0702857	n.d.	0.19666			xmpp-1 - gsda	9.4477	3.05719e-09	YES		xmpp-1 - gsda	5.26705	0.000223657	YES
	NA	0.117432	0.0681191	0.0142251	0.00600792	0.170796	0.231191	0.220407	0.341341	0.0871179	0.00929933	0.133091			xmpp gsda - gsda	-6.08684	1.47032e-05	YES		xmpp gsda - gsda	-6.15497	1.64994e-05	YES
	0.131529	0.10945	0.0581637	0.0173655	0.00491251	0.150891	0.382684	0.358074	0.194298	0.0974741	0.0062913	0.242878			xmpp-2 - gsda	5.36059	8.78209e-05	YES		xmpp-2 - gsda	4.38824	0.00158437	YES
	0.1122	0.0888825	0.120322	0.00942784	0.00361458	0.110117	0.313871	0.305513	0.392137	0.125426	0.00936966	0.246131			xmpp-1 - WT	1.75047	0.365772	NO		xmpp-1 - WT	-0.314167	0.997181	NO
	0.0428444	0.106708	0.129557	0.010894	0.00493802	0.133348	0.280587	0.190889	0.164315	0.0572469	0.0070279	0.407954			xmpp gsda - WT	-4.10616	0.00240452	YES		xmpp gsda - WT	-9.23553	6.64762e-09	YES
	n=5	n=6	n=6	n=6	n=6	n=6	n=6	n=6	n=6	n=6	n=5	n=6	n for statistical analysis		xmpp-2 - WT	0.494871	0.982802	NO		xmpp-2 - WT	-0.273325	0.99836	NO
															xmpp gsda - xmpp-1	-10.2789	3.57689e-09	YES		xmpp gsda - xmpp-1	-7.92004	1.14374e-07	YES
															xmpp-2 - xmpp-1	-1.41473	0.566762	NO		xmpp-2 - xmpp-1	0.00434812	1	NO
															xmpp-2 - xmpp gsda	5.95918	1.63453e-05	YES		xmpp-2 - xmpp gsda	6.46122	5.30565e-06	YES
	Allantoate (µmol g-1 FW)														Allantoate - Long day	df = 17				Allantoate - Prolonged darkness	df = 23
	Long day						Prolonged darkness (48h)
	WT	xmpp-1	xmpp-2	gsda	xmpp gsda	xmpp-1::C	WT	xmpp-1	xmpp-2	gsda	xmpp gsda	xmpp-1::C			Comparison	test value	p value	Significant?		Comparison	test value	p value	Significant?
biological replicates	0.00448413	0.0020976	0.0141959	n.d.	n.d.	0.00373228	0.121963	0.179181	0.103972	0.0384989	n.d.	0.119681			WT - gsda	0.995999	0.751009	NO		WT - gsda	10.5549	4.3432e-10	YES
	0.00579481	0.0134216	0.00354726	n.d.	n.d.	0.0114884	0.133827	0.108196	0.120913	0.0511497	8.23115e-05	0.100714			xmpp-1 - gsda	1.28835	0.578781	NO		xmpp-1 - gsda	6.24928	2.61051e-05	YES
	0.0102322	0.0156438	0.00083929	n.d.	n.d.	0.016032	0.15491	0.096505	0.152389	0.0514875	0.00121199	0.144716			xmpp-2 - gsda	0.770089	0.865151	NO		xmpp gsda - gsda	-19.7579	0	YES
	0.0103046	0.0105611	0.00970797	0.00240507	n.d.	0.0141048	0.113065	0.127253	0.16974	0.0436413	0.00012593	0.103101			xmpp-1 - WT	0.380997	0.980275	NO		xmpp-2 - gsda	6.86764	2.80372e-06	YES
	0.0163842	0.00856574	0.00544957	0.0013476	n.d.	0.00691142	0.150737	0.124639	0.109234	0.0434242	0.000129054	0.102258			xmpp-2 - WT	-0.251364	0.994124	NO		xmpp-1 - WT	-0.0108656	1	NO
	0.00378718	0.0075932	0.012456	0.0099509	n.d.	0.020042	0.117247	0.154948	0.113663	0.0439068	n.d.	0.164146			xmpp-2 - xmpp-1	-0.61394	0.925241	NO		xmpp gsda - WT	-16.6625	0	YES
	n=6	n=6	n=6	n=3		n=6	n=6	n=6	n=6	n=6	n=4	n=6	n for statistical analysis							xmpp-2 - WT	-0.255397	0.998679	NO
																				xmpp gsda - xmpp-1	-9.62622	4.47955e-08	YES
																				xmpp-2 - xmpp-1	-0.191788	0.999572	NO
																				xmpp-2 - xmpp gsda	10.7749	5.33777e-10	YES
	Xanthosine (nmol g-1 FW)														Xanthosine - Long day	df = 24				Xanthosine - Prolonged darkness		df = 25
	Long day						Prolonged darkness (48h)
	WT	xmpp-1	xmpp-2	gsda	xmpp gsda	xmpp-1::C	WT	xmpp-1	xmpp-2	gsda	xmpp gsda	xmpp-1::C			Comparison	test value	p value	Significant?		Comparison	test value	p value	Significant?
biological replicates	0.273581	0.225962	0.209011	0.146984	0.0879026	0.166602	0.264846	0.169388	0.133384	6.32736	0.208361	0.151351			WT - gsda	-0.290831	0.997882	NO		WT - gsda	-4.9065	0.000299374	YES
	0.350087	0.242331	0.291747	0.526866	0.122883	0.477688	0.176505	0.239594	0.385719	2.45528	0.174773	0.24204			xmpp-1 - gsda	-1.80291	0.352988	NO		xmpp-1 - gsda	-4.88882	0.000335553	YES
	0.603957	0.324401	0.12879	0.5094	0.135061	0.331175	0.112294	0.27377	0.257391	7.08368	0.279626	0.318541			xmpp gsda - gsda	-2.8088	0.0552007	NO		xmpp gsda - gsda	-4.84884	0.000359022	YES
	1.22988	0.436112	0.26254	1.70381	0.118001	0.396606	0.350036	0.308495	0.26726	9.75937	0.377808	0.197019			xmpp-2 - gsda	-1.86094	0.323545	NO		xmpp-2 - gsda	-4.86758	0.000341061	YES
	0.515319	0.204949	0.654979	0.973281	n.d.	0.69094	0.312232	0.420475	0.417102	4.84736	0.343506	0.283684			xmpp-1 - WT	-1.49796	0.52931	NO		xmpp-1 - WT	0.418088	0.991475	NO
	1.77832	0.785517	0.581906	1.561	0.132303	0.788197	0.370497	0.323137	0.430019	10.3509	0.628202	0.318692			xmpp gsda - WT	-2.54758	0.0950397	NO		xmpp gsda - WT	0.826468	0.903451	NO
	n=6	n=6	n=6	n=6	n=5	n=6	n=6	n=6	n=6	n=6	n=6	n=6	n for statistical analysis		xmpp-2 - WT	-1.55802	0.492336	NO		xmpp-2 - WT	0.735569	0.934296	NO
															xmpp gsda - xmpp-1	-2.5288	0.0986033	NO		xmpp gsda - xmpp-1	0.563255	0.974235	NO
															xmpp-2 - xmpp-1	-0.109774	0.999955	NO		xmpp-2 - xmpp-1	0.405009	0.992443	NO
															xmpp-2 - xmpp gsda	2.46314	0.112329	NO		xmpp-2 - xmpp gsda	-0.226283	0.99921	NO
	Guanosine (µmol g-1 FW)														Guanosine - Long day	df = 25				Guanosine - Prolonged darkness	df = 24
	Long day						Prolonged darkness (48h)
	WT	xmpp-1	xmpp-2	gsda	xmpp gsda	xmpp-1::C	WT	xmpp-1	xmpp-2	gsda	xmpp gsda	xmpp-1::C			Comparison	test value	p value	Significant?		Comparison	test value	p value	Significant?
biological replicates	0.0189454	0.0205068	0.019598	0.0302364	0.0288009	0.0200912	0.0136376	0.0168424	0.0138345	0.258168	0.542853	0.0184751			WT - gsda	-7.43939	3.18695e-07	YES		WT - gsda	-5.20925	0.000116213	YES
	0.0213481	0.0209908	0.018714	0.0496825	0.0614089	0.0178709	0.0175716	0.0145889	0.023475	0.342558	0.46139	0.0150795			xmpp-1 - gsda	-6.8406	2.11476e-06	YES		xmpp-1 - gsda	-5.19369	0.000119338	YES
	0.014455	0.0156046	0.0239186	0.046239	0.06	0.0340691	0.0157363	0.0211812	0.0115587	0.429445	0.521869	0.0240651			xmpp gsda - gsda	0.272656	0.998522	NO		xmpp gsda - gsda	3.02496	0.0296672	YES
	0.0145199	0.020506	0.0196722	0.0398547	0.0296277	0.0195089	0.0113754	0.0143781	NA	0.310694	0.498049	0.0320203			xmpp-2 - gsda	-6.51623	3.74095e-06	YES		xmpp-2 - gsda	-5.18893	0.000120614	YES
	0.0134488	0.0117534	0.0165717	0.0395042	0.0430843	0.0174684	0.013443	0.0118433	0.0120607	0.165939	0.336679	NA			xmpp-1 - WT	0.667432	0.956991	NO		xmpp-1 - WT	0.359444	0.994677	NO
	0.0138811	0.0160716	0.0120061	0.0471796	0.0429906	0.0168157	0.0141075	0.0111224	0.0143869	0.133677	0.391625	0.0108004			xmpp gsda - WT	4.42518	0.00123357	YES		xmpp gsda - WT	12.4149	7.64278e-13	YES
	n=6	n=6	n=6	n=6	n=6	n=6	n=6	n=6	n=5	n=6	n=6	n=5	n for statistical analysis		xmpp-2 - WT	1.0122	0.832569	NO		xmpp-2 - WT	0.288567	0.99772	NO
															xmpp gsda - xmpp-1	4.1581	0.00244251	YES		xmpp gsda - xmpp-1	12.3872	9.58789e-13	YES
															xmpp-2 - xmpp-1	0.347251	0.996215	NO		xmpp-2 - xmpp-1	0.0240699	1	NO
															xmpp-2 - xmpp gsda	-4.00804	0.00357696	YES		xmpp-2 - xmpp gsda	-12.3699	6.0697e-12	YES
Subfigure 3B
	GTP (µmol g-1 FW)														GTP - Long day	df = 23				GTP - Prolonged darkness	df = 23
	Long day						Prolonged darkness (48h)
	WT	xmpp-1	xmpp-2	gsda	xmpp gsda	xmpp-1::C	WT	xmpp-1	xmpp-2	gsda	xmpp gsda	xmpp-1::C			Comparison	test value	p value	Significant?		Comparison	test value	p value	Significant?
biological replicates	6.1709	7.84737	5.55534	11.5596	13.7796	10.7106	2.8582	4.20767	3.72443	10.5984	12.7044	7.73935			WT - gsda	-3.40944	0.0204145	YES		WT - gsda	-5.8199	6.70526e-05	YES
	6.88085	8.4832	5.54452	8.4266	15.7171	9.15329	3.59966	5.64838	3.73096	10.8717	11.7236	11.2041			xmpp-1 - gsda	-2.1231	0.269225	NO		xmpp-1 - gsda	-4.93501	0.000588178	YES
	3.26281	9.68789	5.76222	9.93477	30.9603	7.64848	3.42735	3.4643	2.29029	7.22713	14.509	8.80242			xmpp-2 - gsda	-3.81704	0.00802086	YES		xmpp-2 - gsda	-3.29683	0.029413	YES
	4.40612	4.14303	6.35916	13.7703	9.74744	11.6824	4.98132	4.18687	2.62456	8.34644	12.5823	6.23111			xmpp gsda - gsda	1.76237	0.457906	NO		xmpp gsda - gsda	2.4972	0.15221	NO
	7.17872	6.44391	5.96257	NA	23.4523	9.83418	NA	5.77286	9.045	11.1653	19.8212	8.94115			xmpp gsda::C - gsda	-0.730904	0.968992	NO		xmpp gsda::C - gsda	-0.837427	0.952217	NO
	n=5	n=5	n=5	n=4	n=5	n=5	n=4	n=5	n=5	n=5	n=5	n=5	n for statistical analysis		xmpp-1 - WT	1.28356	0.753124	NO		xmpp-1 - WT	1.29648	0.766336	NO
															xmpp-2 - WT	0.29908	0.999502	NO		xmpp-2 - WT	0.386621	0.998542	NO
															xmpp gsda - WT	3.04995	0.0450291	YES		xmpp gsda - WT	6.15747	4.68987e-05	YES
															xmpp gsda::C - WT	3.70944	0.0102636	YES		xmpp gsda::C - WT	4.63836	0.00124108	YES
															xmpp-2 - xmpp-1	-1.37824	0.696701	NO		xmpp-2 - xmpp-1	-0.255525	0.999804	NO
															xmpp gsda - xmpp-1	2.61661	0.11075	NO		xmpp gsda - xmpp-1	5.62445	0.000127064	YES
															xmpp gsda::C - xmpp-1	1.89458	0.382417	NO		xmpp gsda::C - xmpp-1	3.77029	0.0100992	YES
															xmpp gsda - xmpp-2	3.04664	0.0455913	YES		xmpp gsda - xmpp-2	4.68521	0.00125008	YES
															xmpp gsda::C - xmpp-2	5.0509	0.000415202	YES		xmpp gsda::C - xmpp-2	2.61409	0.122256	NO
															xmpp gsda::C - xmpp gsda	-2.07665	0.290464	NO		xmpp gsda::C - xmpp gsda	-3.03994	0.0515587	NO
	ATP (µmol g-1 FW)														ATP - Long day	df = 23				ATP - Prolonged darkness	df = 23
	Long day						Prolonged darkness (48h)
	WT	xmpp-1	xmpp-2	gsda	xmpp gsda	xmpp-1::C	WT	xmpp-1	xmpp-2	gsda	xmpp gsda	xmpp-1::C			Comparison	test value	p value	Significant?		Comparison	test value	p value	Significant?
biological replicates	33.0863	48.1558	27.8133	52.2177	45.54	43.9386	16.179	24.732	22.8177	42.8381	44.4825	27.7771			WT - gsda	-2.30077	0.205546	NO		WT - gsda	-3.73088	0.0114184	YES
	36.3496	42.1816	29.2308	37.9599	48.5624	31.3696	21.1859	27.4907	20.5734	43.9108	50.855	44.3735			xmpp-1 - gsda	-0.867598	0.940504	NO		xmpp-1 - gsda	-3.25716	0.0335325	YES
	19.4607	54.7149	33.3627	43.2168	111.92	32.9216	20.4769	18.6617	13.4618	29.9444	54.6399	34.0804			xmpp-2 - gsda	-2.54885	0.130211	NO		xmpp-2 - gsda	-2.82492	0.0837381	NO
	26.7926	24.6079	36.9385	62.1535	38.4156	83.4577	29.6175	23.7752	14.843	35.7477	53.4785	26.9379			xmpp gsda - gsda	1.09773	0.856607	NO		xmpp gsda - gsda	2.10465	0.306675	NO
	42.1035	38.556	35.1156	NA	99.9328	38.5619	NA	32.8396	39.4535	48.8247	80.6431	35.2581			xmpp gsda::C - gsda	-0.229282	0.999873	NO		xmpp gsda::C - gsda	-1.28587	0.779293	NO
	n=5	n=5	n=5	n=4	n=5	n=5	n=4	n=5	n=5	n=5	n=5	n=5	n for statistical analysis		xmpp-1 - WT	1.40967	0.686606	NO		xmpp-1 - WT	0.874055	0.945624	NO
															xmpp-2 - WT	0.195343	0.999942	NO		xmpp-2 - WT	0.059625	1	NO
															xmpp gsda - WT	2.10922	0.283073	NO		xmpp gsda - WT	4.56086	0.00148153	YES
															xmpp gsda::C - WT	1.24916	0.780239	NO		xmpp gsda::C - WT	2.47193	0.165045	NO
															xmpp-2 - xmpp-1	-1.52884	0.612259	NO		xmpp-2 - xmpp-1	-0.563205	0.991918	NO
															xmpp gsda - xmpp-1	1.50823	0.625345	NO		xmpp gsda - xmpp-1	4.2246	0.00352295	YES
															xmpp gsda::C - xmpp-1	0.362757	0.998815	NO		xmpp gsda::C - xmpp-1	1.87341	0.427803	NO
															xmpp gsda - xmpp-2	2.10881	0.283572	NO		xmpp gsda - xmpp-2	3.99005	0.00622091	YES
															xmpp gsda::C - xmpp-2	1.24164	0.784356	NO		xmpp gsda::C - xmpp-2	1.82779	0.454346	NO
															xmpp gsda::C - xmpp gsda	-1.12806	0.842573	NO		xmpp gsda::C - xmpp gsda	-2.97342	0.0616122	NO

## Sheet: Fig 4
Figure 4
Panel 4E - Specific activity of XMPP variants with XMP
n.d. = not detectable. See material and methods for details.
	Phosphate (µmol min-1 mg-1)
	w.t.	w.t. (1-250)	D12A	D183A	D184A	N188A	V28A	K29A	K29R	I32A	R51A	F55A	T61V	T61A	Y77F
technical replicates	27.15	26.7649	n.d.	n.d.	n.d.	3.24383	12.8629	22.0557	27.9132	4.0467	16.8886	13.7275	18.0249	18.6687	25.2646
	26.3275	25.731	n.d.	n.d.	n.d.	2.9272	9.65042	21.3565	25.9964	5.28549	14.5427	14.0074	14.7854	15.9217	26.9511
	28.7645	24.4386	n.d.	n.d.	n.d.	3.80601	11.3209	23.5384	27.7746	4.56763	18.9836	13.8772	14.591	15.4981	24.5614
	n=3	n=3	n=3	n=3	n=3	n=3	n=3	n=3	n=3	n=3	n=3	n=3	n=3	n=3	n=3
Panel 4F - Kinetic constants of XMPP mutants with C-terminal His-tag
XMPP (WT) with C-terminal His tag
	V (µmol min-1 mg-1)			S/V (min-1)
XMP (µM)	Rep 1			Rep 1			technical replicates
5.856			14.4566			0.775874
7.8125			18.5306			0.807527
15.625			20.8564			1.43495
31.25			26.9522			2.22081
50			29.43			3.25413
62.5			28.9283			4.1382
125			32.0902			7.46092
200			34.1728			11.21
250			33.352			14.3573
	for Michaelis Menten plot			for Hanes plot
XMPP (V28A) mutant with C-terminal His tag
	V (µmol min-1 mg-1)			S/V (min-1)
XMP (µM)	Rep 1			Rep 1			technical replicates
15.625			7.79073			3.84146
31.25			11.1518			5.36737
62.5			13.1036			9.13573
125			15.2318			15.7186
250			16.5088			29.0055
375			16.2655			44.1589
500			16.2351			58.9888
	for Michaelis Menten plot			for Hanes plot
XMPP (K29A) mutant with C-terminal His tag
	V (µmol min-1 mg-1)			S/V (min-1)
XMP (µM)	Rep 1			Rep 1			technical replicates
7.8125			7.26932			2.0585
15.625			12.2676			2.43959
31.25			17.2232			3.47529
62.5			25.7208			4.65426
125			27.697			8.64435
250			31.8622			15.0286
375			32.8959			21.8346
500			32.9719			29.0456
	for Michaelis Menten plot			for Hanes plot
XMPP (I32A) mutant with C-terminal His tag
	V (µmol min-1 mg-1)			S/V (min-1)
XMP (µM)	Rep 1			Rep 1			technical replicates
31.25			2.28781			26.1628
62.5			4.88574			24.5022
125			8.65721			27.6558
250			11.5835			41.3386
375			14.4566			49.6845
500			17.0408			56.1998
1000			18.0441			106.15
	for Michaelis Menten plot			for Hanes plot
XMPP (R51A) mutant with C-terminal His tag
	V (µmol min-1 mg-1)			S/V (min-1)
XMP (µM)	Rep 1			Rep 1			technical replicates
15.625			5.04231			5.93542
31.25			11.2126			5.33823
62.5			14.2133			8.4225
125			18.1353			13.2019
250			23.7902			20.1279
375			26.7393			26.8619
500			29.2171			32.7783
	for Michaelis Menten plot			for Hanes plot
XMPP (F55A) mutant with C-terminal His tag
	V (µmol min-1 mg-1)			S/V (min-1)
XMP (µM)	Rep 1			Rep 1			technical replicates
15.625			2.78642			10.7406
31.25			5.47099			10.9405
62.5			14.9126			8.02752
125			21.586			11.0915
250			21.6772			22.0898
375			29.2627			24.5455
500			30.6613			31.2345
1000			30.266			63.2848
	for Michaelis Menten plot			for Hanes plot
XMPP (T61V) mutant with C-terminal His tag
	V (µmol min-1 mg-1)			S/V (min-1)
XMP (µM)	Rep 1			Rep 1			technical replicates
15.625			6.31011			4.74283
31.25			14.0461			4.26136
62.5			17.8921			6.69074
125			26.4353			9.05693
250			26.4505			18.1034
375			28.1226			25.5405
500			29.7036			32.2416
1000			33.9752			56.3758
	for Michaelis Menten plot			for Hanes plot
XMPP (T61A) mutant with C-terminal His tag
	V (µmol min-1 mg-1)			S/V (min-1)
XMP (µM)	Rep 1			Rep 1			technical replicates
15.625			3.48417			8.58966
31.25			10.6699			5.60977
62.5			20.5675			5.8204
125			24.2007			9.89322
250			26.7241			17.9181
375			30.3268			23.6842
500			31.7102			30.2013
1000			30.4029			63
	for Michaelis Menten plot			for Hanes plot

## Sheet: S-Fig 2
Supplementary Figure 2 - Specific activity of XMPP with N-terminal StrepII tag
XMPP with N-terminal StrepII tag
	V (µmol min-1 mg-1)			S/V (min-1)
XMP (µM)	Rep 1	Rep 2	Rep 3	Rep 1	Rep 2	Rep 3	technical replicates
1.5625	4.4911	4.0634	3.9564	0.3479	0.3845	0.3949
3.125	6.6653	8.4475	5.7386	0.4688	0.3699	0.5446
6.25	8.4119	9.303	7.7703	0.743	0.6718	0.8043
9.375	9.8733	9.3386	10.2297	0.9495	1.0039	0.9164
12.5	10.0871	9.9446	9.9802	1.2392	1.257	1.2525
18.75	9.802	12.6178	10.5505	1.9129	1.486	1.7772
25	10.9782	12.5109	11.9406	2.2772	1.9983	2.0937
50	13.1168	11.6911	11.4772	3.8119	4.2768	4.3565
	for Michaelis Menten plot			for Hanes plot
Coomassie gel, left panel

## Sheet: S-Fig 3
Supplementary Figure 3 - Characterization of plant lines with T-DNA insertions in XMPPand lines that express an XMPP transgene
Panel 2b, upper panel
Panel 2b, lower panel
Panel 3c
marker proteins (kDa)
100
70
55
35
25
15

## Sheet: S-Fig 4
Supplementary Figure 4 - Test of Inhibition of XMPP by guanosine or xanthosine
								Statistical analysis: Two-sided Dunnett's comparisons with the reference group (XMPP + 10 µM XMP) using sandwich variance estimator was performed with software R.
	XMPP with C-terminal StrepII tag (X130)							df = 18
		10 µM XMP	10 µM XMP + 10 µM Guanosine	10 µM XMP + 100 µM Guanosine	10 µM XMP + 10 µM Xanthosine	10 µM XMP + 100 µM Xanthosine		Pairwise comparisons to control	t	p	Significant?
technical replicates	Replicate 1	110.38	105.41	130.08	80.46	33.63		10 µM Guanosine - 10 µM XMP	-2.53188	0.0677907	NO
	Replicate 2	105.13	89.13	105.5	79.55	32.82		100 µM Guanosine - 10 µM XMP	2.49184	0.0733785	NO
	Replicate 3	100.34	80.37	107.39	80.09	34.71		10 µM Xanthosine - 10 µM XMP	-3.72044	0.00560088	YES
	Replicate 4	94.02	69.43	115.08	79.91	29.11		100 µM Xanthosine -10 µM XMP	-11.5776	3.96549e-12	YES
	Replicate 5	90.13	86.15		77.83
		n=5	n=5	n=4	n=5	n=4	n for statistical analysis

## Sheet: S-Fig 5
Supplementary Figure 5 - Guanosine and guanine concentrations in Arabidopsis seeds.
n.d. = not detectable. Measurements failing to pass one of three quality criteria (Signal to noise ratio, Product ion ratio, Retention time) are classified "n.d.". See material and methods for details .
													Statistical analysis: Two-sided Tukey’s pairwise comparisons using sandwich variance estimator applied to genotyped with gsda background only.
	Guanosine (µmol g-1 FW)												Guanosine	df = 32
	WT	xmpp	nsh1	gsda	xmpp nsh1	xmpp gsda	nsh1 gsda	xmpp nsh1 gsda	xmpp nsh1 gsda::C				Comparison	test value	p value	Significant?
biological replicates	0.05031	0.05982	0.12606	8.73734	0.12449	8.25804	10.4371	11.3222	5.55177				nsh1 xmpp gsda - nsh1 gsda	1.51892	0.541532	NO
	0.05024	0.0589	0.16039	5.49035	0.11324	12.7786	7.67069	8.13592	10.201				nsh1 xmpp gsda::C - nsh1 gsda	-0.462137	0.989365	NO
	0.06206	0.07877	0.20874	5.72711	0.10304	13.2006	8.5358	9.4159	13.8148				gsda - nsh1 gsda	-4.11418	0.00202021	YES
	0.08265	0.06174	0.15417	7.98904	0.17217	10.198	11.64	12.78	10.1146				xmpp gsda - nsh1 gsda	0.347685	0.996417	NO
	0.20704	0.07036	0.21185	5.61058	0.15638	12.9503	9.34153	8.888	8.11608				nsh1 xmpp gsda::C - nsh1 xmpp gsda	-1.45667	0.580606	NO
	0.05545	0.06425	0.16743	6.88646	0.21861	7.25962	13.238	10.1359	NA				gsda - nsh1 xmpp gsda	-4.11587	0.00203445	YES
							10.4396	17.1181					xmpp gsda - nsh1 xmpp gsda	-0.966696	0.859671	NO
							8.64577	11.2966					gsda - nsh1 xmpp gsda::C	-1.71967	0.420107	NO
							12.8549	16.596					xmpp gsda - nsh1 xmpp gsda::C	0.635103	0.965715	NO
							10.372	18.4222					xmpp gsda - gsda	3.07271	0.0302023	YES
	n=6	n=6	n=6	n=6	n=6	n=6	n=10	n=10	n=5	n for statistical analysis
	Guanine (µmol g-1 FW)												Guanine	df = 32
	WT	xmpp	nsh1	gsda	xmpp nsh1	xmpp gsda	nsh1 gsda	xmpp nsh1 gsda	xmpp nsh1 gsda::C				Comparison	test value	p value	Significant?
biological replicates	n.d.	n.d.	n.d.	3.1	n.d.	4.35	1.16	1.99	0.31				nsh1 xmpp gsda - nsh1 gsda	1.5197	0.537416	NO
	n.d.	n.d.	n.d.	2.33	n.d.	6.31	0.82	1.17	1.3				nsh1 xmpp gsda::C - nsh1 gsda	-0.0312663	1	NO
	n.d.	n.d.	n.d.	2.49	n.d.	8.11	0.92	2.4	2.92				gsda - nsh1 gsda	2.56262	0.093691	NO
	n.d.	n.d.	n.d.	3.48	n.d.	6.32	1.5	1.88	2.86				xmpp gsda - nsh1 gsda	4.71369	0.000383287	YES
	0.02	n.d.	n.d.	2.32	n.d.	7.28	1.91	1.2	1.7				nsh1 xmpp gsda::C - nsh1 xmpp gsda	-1.33291	0.654896	NO
	n.d.	n.d.	n.d.	3.78	n.d.	3.26	3.66	1.53	NA				gsda - nsh1 xmpp gsda	-0.126981	0.999931	NO
							1.13	4.73					xmpp gsda - nsh1 xmpp gsda	2.7189	0.0670255	NO
							1.87	2.26					gsda - nsh1 xmpp gsda::C	1.77495	0.385233	NO
							2.93	5.7					xmpp gsda - nsh1 xmpp gsda::C	4.20051	0.00165402	YES
							2.48	7.26					xmpp gsda - gsda	3.51816	0.00986868	YES
	n=6	n=6	n=6	n=6	n=6	n=6	n=10	n=10	n=5	n for statistical analysis

## Sheet: S-Fig 6
Supplementary Figure 6 - Nucleotide Concentrations in Arabidopsis seeds
														Statistical analyses
														Two-sided Tukey’s pairwise comparisons using sandwich variance estimator performed with R software.
	GTP (pmol g-1 seed)													GTP	df=18
	WT	xmpp	nsh1	gsda	xmpp nsh1	xmpp gsda	nsh1 gsda	xmpp nsh1 gsda	xmpp nsh1 gsda::C					Comparison	test value	p value	Significant?
biological replicates	1586.52	1443.84	2283.22	3183.72	2852.87	3960.87	4252.4	6776.23	683.718					nsh1 - gsda	-0.847412	0.990847	NO
	1694.68	1496.4	3138.64	2621.92	2157.7	3767.37	4846.94	5921.01	403.675					nsh1 gsda - gsda	3.23075	0.0704112	NO
	1499.63	1965.58	1965.32	2789.36	2570	3304.65	6039.86	4837.89	185.696					WT - gsda	-5.90404	0.000261051	YES
	n=3	n=3	n=3	n=3	n=3	n=3	n=3	n=3	n=3	n for statistical analysis				xmpp - gsda	-4.27213	0.00839106	YES
														xmpp gsda - gsda	2.58996	0.222146	NO
														xmpp nsh1 - gsda	-1.05513	0.9657	NO
														xmpp nsh1 gsda - gsda	4.15903	0.010788	YES
														xmpp nsh1 gsda::C - gsda	-9.04799	1.6796e-07	YES
														nsh1 gsda - nsh1	3.34034	0.0566077	NO
														WT - nsh1	-1.99893	0.51556	NO
														xmpp - nsh1	-1.74224	0.672719	NO
														xmpp gsda - nsh1	2.47559	0.267664	NO
														xmpp nsh1 - nsh1	0.130175	1	NO
														xmpp nsh1 gsda - nsh1	4.17664	0.0103639	YES
														xmpp nsh1 gsda::C - nsh1	-4.39239	0.00661593	YES
														WT - nsh1 gsda	-5.33368	0.000951684	YES
														xmpp - nsh1 gsda	-5.05391	0.00164536	YES
														xmpp gsda - nsh1 gsda	-1.99413	0.518729	NO
														xmpp nsh1 - nsh1 gsda	-3.65419	0.0304575	YES
														xmpp nsh1 gsda - nsh1 gsda	0.848419	0.990784	NO
														xmpp nsh1 gsda::C - nsh1 gsda	-6.92515	4.36679e-05	YES
														xmpp - WT	0.194186	1	NO
														xmpp gsda - WT	8.39522	7.99566e-07	YES
														xmpp nsh1 - WT	3.63596	0.0314244	YES
														xmpp nsh1 gsda - WT	6.15837	0.000243746	YES
														xmpp nsh1 gsda::C - WT	-6.16778	0.000161714	YES
														xmpp gsda - xmpp	6.52052	6.46338e-05	YES
														xmpp nsh1 - xmpp	2.78668	0.15947	NO
														xmpp nsh1 gsda - xmpp	5.87721	0.000326255	YES
														xmpp nsh1 gsda::C - xmpp	-4.49961	0.00545658	YES
														xmpp nsh1 - xmpp gsda	-3.35069	0.0556798	NO
														xmpp nsh1 gsda - xmpp gsda	2.98095	0.111962	NO
														xmpp nsh1 gsda::C - xmpp gsda	-10.966	7.54155e-09	YES
														xmpp nsh1 gsda - xmpp nsh1	4.5454	0.00471879	YES
														xmpp nsh1 gsda::C - xmpp nsh1	-6.92159	4.02466e-05	YES
														xmpp nsh1 gsda::C - xmpp nsh1 gsda	-7.64331	3.94751e-06	YES
	GDP (pmol g-1 seed)													GDP	df=18
	WT	xmpp	nsh1	gsda	xmpp nsh1	xmpp gsda	nsh1 gsda	xmpp nsh1 gsda	xmpp nsh1 gsda::C					Comparison	test value	p value	Significant?
biological replicates	7363.48	8425.09	10287	23327.9	8400.01	16116.7	15177.7	16743.5	10927.7					nsh1 - gsda	-6.36061	0.000151054	YES
	9985.91	10540.2	13523.2	20583.9	7641.38	23135.8	16576.1	18562.9	17038.3					nsh1 gsda - gsda	-0.715134	0.997043	NO
	12218.1	10270.9	10708.4	21233.4	8916.38	16241.4	25023	13796.8	17680.4					WT - gsda	-5.94419	0.00024399	YES
	n=3	n=3	n=3	n=3	n=3	n=3	n=3	n=3	n=3	n for statistical analysis				xmpp - gsda	-9.20472	3.90644e-07	YES
														xmpp gsda - gsda	-1.06666	0.96406	NO
														xmpp nsh1 - gsda	-12.0597	1.4851e-09	YES
														xmpp nsh1 gsda - gsda	-2.7006	0.185278	NO
														xmpp nsh1 gsda::C - gsda	-2.30169	0.347949	NO
														nsh1 gsda - nsh1	1.87048	0.595478	NO
														WT - nsh1	-0.777984	0.994807	NO
														xmpp - nsh1	-1.18425	0.936912	NO
														xmpp gsda - nsh1	2.25471	0.372795	NO
														xmpp nsh1 - nsh1	-2.40667	0.297518	NO
														xmpp nsh1 gsda - nsh1	2.30711	0.345415	NO
														xmpp nsh1 gsda::C - nsh1	1.27275	0.909391	NO
														WT - nsh1 gsda	-2.19086	0.406034	NO
														xmpp - nsh1 gsda	-2.38235	0.309364	NO
														xmpp gsda - nsh1 gsda	-0.0906544	1	NO
														xmpp nsh1 - nsh1 gsda	-2.79583	0.157384	NO
														xmpp nsh1 gsda - nsh1 gsda	-0.618959	0.998908	NO
														xmpp nsh1 gsda::C - nsh1 gsda	-0.807094	0.993381	NO
														xmpp - WT	-0.0580652	1	NO
														xmpp gsda - WT	2.6033	0.219028	NO
														xmpp nsh1 - WT	-0.864675	0.989723	NO
														xmpp nsh1 gsda - WT	2.69358	0.188595	NO
														xmpp nsh1 gsda::C - WT	1.70358	0.697987	NO
														xmpp gsda - xmpp	2.96213	0.116615	NO
														xmpp nsh1 - xmpp	-1.53038	0.795737	NO
														xmpp nsh1 gsda - xmpp	3.51218	0.0410047	YES
														xmpp nsh1 gsda::C - xmpp	1.98307	0.527183	NO
														xmpp nsh1 - xmpp gsda	-3.53867	0.0385412	YES
														xmpp nsh1 gsda - xmpp gsda	-0.643451	0.998568	NO
														xmpp nsh1 gsda::C - xmpp gsda	-0.847144	0.990963	NO
														xmpp nsh1 gsda - xmpp nsh1	4.57265	0.00451392	YES
														xmpp nsh1 gsda::C - xmpp nsh1	2.57877	0.227354	NO
														xmpp nsh1 gsda::C - xmpp nsh1 gsda	-0.367356	0.999977	NO
	GMP (pmol g-1 seed)													GMP	df=18
	WT	xmpp	nsh1	gsda	xmpp nsh1	xmpp gsda	nsh1 gsda	xmpp nsh1 gsda	xmpp nsh1 gsda::C					Comparison	test value	p value	Significant?
biological replicates	9137.11	12624.5	7701.18	18931.9	7634.64	17568.3	15793.9	15324.1	12307.7					nsh1 - gsda	-4.66772	0.00446931	YES
	8879.41	9227.98	12062.1	19615.6	5391.21	19058.9	15724.3	15783.2	15169.3					nsh1 gsda - gsda	-2.10337	0.490501	NO
	6097.53	10317	6522.9	22649.9	7646.81	14494	18450.8	12137	12947.3					WT - gsda	-6.72501	8.69993e-05	YES
	n=3	n=3	n=3	n=3	n=3	n=3	n=3	n=3	n=3	n for statistical analysis				xmpp - gsda	-5.20027	0.00165251	YES
														xmpp gsda - gsda	-1.55463	0.809053	NO
														xmpp nsh1 - gsda	-8.07044	2.26149e-06	YES
														xmpp nsh1 gsda - gsda	-3.01867	0.119941	NO
														xmpp nsh1 gsda::C - gsda	-3.94164	0.0201131	YES
														nsh1 gsda - nsh1	3.37674	0.0616687	NO
														WT - nsh1	-0.303859	0.999996	NO
														xmpp - nsh1	0.817035	0.994359	NO
														xmpp gsda - nsh1	3.13642	0.0970747	NO
														xmpp nsh1 - nsh1	-0.828504	0.993814	NO
														xmpp nsh1 gsda - nsh1	2.26485	0.400367	NO
														xmpp nsh1 gsda::C - nsh1	2.0308	0.533444	NO
														WT - nsh1 gsda	-5.31579	0.00115467	YES
														xmpp - nsh1 gsda	-3.60279	0.0396401	YES
														xmpp gsda - nsh1 gsda	0.194067	1	NO
														xmpp nsh1 - nsh1 gsda	-6.81791	3.43236e-05	YES
														xmpp nsh1 gsda - nsh1 gsda	-1.257	0.92827	NO
														xmpp nsh1 gsda::C - nsh1 gsda	-2.08163	0.503571	NO
														xmpp - WT	1.57021	0.801427	NO
														xmpp gsda - WT	4.43	0.00711613	YES
														xmpp nsh1 - WT	-0.762425	0.996454	NO
														xmpp nsh1 gsda - WT	3.46223	0.0515622	NO
														xmpp nsh1 gsda::C - WT	3.40577	0.0582428	NO
														xmpp gsda - xmpp	3.0777	0.107318	NO
														xmpp nsh1 - xmpp	-2.50132	0.285134	NO
														xmpp nsh1 gsda - xmpp	1.98011	0.564116	NO
														xmpp nsh1 gsda::C - xmpp	1.69613	0.733164	NO
														xmpp nsh1 - xmpp gsda	-5.38479	0.00104825	YES
														xmpp nsh1 gsda - xmpp gsda	-1.21357	0.940224	NO
														xmpp nsh1 gsda::C - xmpp gsda	-1.82028	0.660249	NO
														xmpp nsh1 gsda - xmpp nsh1	4.48415	0.00656414	YES
														xmpp nsh1 gsda::C - xmpp nsh1	4.68925	0.0041983	YES
														xmpp nsh1 gsda::C - xmpp nsh1 gsda	-0.533913	0.999713	NO
	ATP (pmol g-1 seed)													ATP	df=18
	WT	xmpp	nsh1	gsda	xmpp nsh1	xmpp gsda	nsh1 gsda	xmpp nsh1 gsda	xmpp nsh1 gsda::C					Comparison	test value	p value	Significant?
biological replicates	5339.99	5995.64	7766.28	7638.6	8577.01	8107.86	7417.48	14600.6	9328.9					nsh1 - gsda	1.04189	0.967464	NO
	6504.07	5681.04	9780.3	4161.8	5922.66	8476.37	11694.9	14626.1	5203.15					nsh1 gsda - gsda	2.18297	0.404228	NO
	5628.2	6589.14	5047.79	3717.92	7772.71	7594.37	12514.1	11619.7	4628.83					WT - gsda	0.412876	0.999942	NO
	n=3	n=3	n=3	n=3	n=3	n=3	n=3	n=3	n=3	n for statistical analysis				xmpp - gsda	0.58981	0.999193	NO
														xmpp gsda - gsda	1.86229	0.594368	NO
														xmpp nsh1 - gsda	1.25249	0.913719	NO
														xmpp nsh1 gsda - gsda	4.33188	0.00731641	YES
														xmpp nsh1 gsda::C - gsda	0.513473	0.999704	NO
														nsh1 gsda - nsh1	1.17499	0.937552	NO
														WT - nsh1	-0.985088	0.976412	NO
														xmpp - nsh1	-0.843414	0.990867	NO
														xmpp gsda - nsh1	0.309119	0.999994	NO
														xmpp nsh1 - nsh1	-0.0554507	1	NO
														xmpp nsh1 gsda - nsh1	2.92921	0.121384	NO
														xmpp nsh1 gsda::C - nsh1	-0.463123	0.999862	NO
														WT - nsh1 gsda	-2.38025	0.304836	NO
														xmpp - nsh1 gsda	-2.26928	0.35818	NO
														xmpp gsda - nsh1 gsda	-1.26635	0.908986	NO
														xmpp nsh1 - nsh1 gsda	-1.44262	0.835622	NO
														xmpp nsh1 gsda - nsh1 gsda	1.34273	0.880092	NO
														xmpp nsh1 gsda::C - nsh1 gsda	-1.56693	0.771429	NO
														xmpp - WT	0.49112	0.999786	NO
														xmpp gsda - WT	4.2104	0.0093976	YES
														xmpp nsh1 - WT	1.51866	0.797344	NO
														xmpp nsh1 gsda - WT	6.01566	0.00023955	YES
														xmpp nsh1 gsda::C - WT	0.302139	0.999995	NO
														xmpp gsda - xmpp	4.35903	0.00699432	YES
														xmpp nsh1 - xmpp	1.31428	0.891405	NO
														xmpp nsh1 gsda - xmpp	5.95042	0.000293685	YES
														xmpp nsh1 gsda::C - xmpp	0.161967	1	NO
														xmpp nsh1 - xmpp gsda	-0.6278	0.99874	NO
														xmpp nsh1 gsda - xmpp gsda	4.40359	0.00635265	YES
														xmpp nsh1 gsda::C - xmpp gsda	-0.909091	0.985435	NO
														xmpp nsh1 gsda - xmpp nsh1	3.97995	0.0152536	YES
														xmpp nsh1 gsda::C - xmpp nsh1	-0.505297	0.999736	NO
														xmpp nsh1 gsda::C - xmpp nsh1 gsda	-3.30604	0.0594895	NO
	ADP (pmol g-1 seed)													ADP	df=18
	WT	xmpp	nsh1	gsda	xmpp nsh1	xmpp gsda	nsh1 gsda	xmpp nsh1 gsda	xmpp nsh1 gsda::C					Comparison	test value	p value	Significant?
biological replicates	4797.42	5314.48	7672.45	10922.2	5860.45	5611.14	5957.06	10715.3	18196					nsh1 - gsda	-0.487383	0.999832	NO
	7716.63	6746.09	8082.51	5408.34	4330.92	8714.46	7913.56	11412.6	16515.4					nsh1 gsda - gsda	-0.118095	1	NO
	8106.38	5610.99	5962.23	8470.46	5303.65	5798.33	10067.6	7412.91	19717.5					WT - gsda	-0.596858	0.999266	NO
	n=3	n=3	n=3	n=3	n=3	n=3	n=3	n=3	n=3	n for statistical analysis				xmpp - gsda	-1.17347	0.945026	NO
														xmpp gsda - gsda	-0.675288	0.998237	NO
														xmpp nsh1 - gsda	-1.52908	0.809165	NO
														xmpp nsh1 gsda - gsda	0.639799	0.998794	NO
														xmpp nsh1 gsda::C - gsda	4.37376	0.00754899	YES
														nsh1 gsda - nsh1	0.446767	0.999912	NO
														WT - nsh1	-0.242775	0.999999	NO
														xmpp - nsh1	-1.40758	0.866084	NO
														xmpp gsda - nsh1	-0.362493	0.999982	NO
														xmpp nsh1 - nsh1	-2.14836	0.446667	NO
														xmpp nsh1 gsda - nsh1	1.5275	0.809689	NO
														xmpp nsh1 gsda::C - nsh1	7.87923	6.84325e-06	YES
														WT - nsh1 gsda	-0.571185	0.999464	NO
														xmpp - nsh1 gsda	-1.3486	0.889741	NO
														xmpp gsda - nsh1 gsda	-0.667532	0.998373	NO
														xmpp nsh1 - nsh1 gsda	-1.81165	0.6489	NO
														xmpp nsh1 gsda - nsh1 gsda	0.890695	0.988946	NO
														xmpp nsh1 gsda::C - nsh1 gsda	5.51481	0.00069	YES
														xmpp - WT	-0.709253	0.997531	NO
														xmpp gsda - WT	-0.0932581	1	NO
														xmpp nsh1 - WT	-1.22823	0.930255	NO
														xmpp nsh1 gsda - WT	1.50227	0.822207	NO
														xmpp nsh1 gsda::C - WT	6.59724	5.64009e-05	YES
														xmpp gsda - xmpp	0.609362	0.999139	NO
														xmpp nsh1 - xmpp	-0.94846	0.983696	NO
														xmpp nsh1 gsda - xmpp	2.46893	0.284864	NO
														xmpp nsh1 gsda::C - xmpp	9.78405	1.85428e-06	YES
														xmpp nsh1 - xmpp gsda	-1.14569	0.95152	NO
														xmpp nsh1 gsda - xmpp gsda	1.61098	0.765598	NO
														xmpp nsh1 gsda::C - xmpp gsda	6.83754	7.36021e-05	YES
														xmpp nsh1 gsda - xmpp nsh1	2.91365	0.13571	NO
														xmpp nsh1 gsda::C - xmpp nsh1	10.317	7.226e-08	YES
														xmpp nsh1 gsda::C - xmpp nsh1 gsda	4.39364	0.00707706	YES
	AMP (pmol g-1 seed)													AMP	df=18
	WT	xmpp	nsh1	gsda	xmpp nsh1	xmpp gsda	nsh1 gsda	xmpp nsh1 gsda	xmpp nsh1 gsda::C					Comparison	test value	p value	Significant?
biological replicates	121922	181703	175414	162767	113147	132345	103937	171516	171076					nsh1 - gsda	0.74692	0.996495	NO
	195421	125846	310368	133285	81000.9	151801	161289	156086	125644					nsh1 gsda - gsda	-0.0802952	1	NO
	144090	186501	137502	178710	136958	117741	200389	113396	150001					WT - gsda	-0.142212	1	NO
	n=3	n=3	n=3	n=3	n=3	n=3	n=3	n=3	n=3	n for statistical analysis				xmpp - gsda	0.222602	1	NO
														xmpp gsda - gsda	-1.19743	0.938968	NO
														xmpp nsh1 - gsda	-1.86415	0.616677	NO
														xmpp nsh1 gsda - gsda	-0.419816	0.999945	NO
														xmpp nsh1 gsda::C - gsda	-0.408341	0.999956	NO
														nsh1 gsda - nsh1	-0.721616	0.997237	NO
														WT - nsh1	-0.775613	0.995494	NO
														xmpp - nsh1	-0.628615	0.998939	NO
														xmpp gsda - nsh1	-1.12889	0.955394	NO
														xmpp nsh1 - nsh1	-1.44831	0.848064	NO
														xmpp nsh1 gsda - nsh1	-0.897757	0.988434	NO
														xmpp nsh1 gsda::C - nsh1	-0.888666	0.989143	NO
														WT - nsh1 gsda	-0.0320863	1	NO
														xmpp - nsh1 gsda	0.226881	1	NO
														xmpp gsda - nsh1 gsda	-0.584077	0.999373	NO
														xmpp nsh1 - nsh1 gsda	-1.13118	0.955042	NO
														xmpp nsh1 gsda - nsh1 gsda	-0.203248	1	NO
														xmpp nsh1 gsda::C - nsh1 gsda	-0.166245	1	NO
														xmpp - WT	0.303983	0.999995	NO
														xmpp gsda - WT	-0.678141	0.998201	NO
														xmpp nsh1 - WT	-1.30687	0.905181	NO
														xmpp nsh1 gsda - WT	-0.199663	1	NO
														xmpp nsh1 gsda::C - WT	-0.157529	1	NO
														xmpp gsda - xmpp	-1.1493	0.950864	NO
														xmpp nsh1 - xmpp	-1.75044	0.685465	NO
														xmpp nsh1 gsda - xmpp	-0.553244	0.999576	NO
														xmpp nsh1 gsda::C - xmpp	-0.548609	0.999601	NO
														xmpp nsh1 - xmpp gsda	-1.01503	0.975638	NO
														xmpp nsh1 gsda - xmpp gsda	0.532596	0.99968	NO
														xmpp nsh1 gsda::C - xmpp gsda	0.743111	0.9966	NO
														xmpp nsh1 gsda - xmpp nsh1	1.25828	0.921168	NO
														xmpp nsh1 gsda::C - xmpp nsh1	1.5084	0.819496	NO
														xmpp nsh1 gsda::C - xmpp nsh1 gsda	0.0715082	1	NO

## Sheet: S-Fig 7
Supplementary Figure 7 - Characterization of metabolic alterations in XMPP genetic variants in the context of other mutants of purine catabolism genes in seedlings under prolonged-night conditions
n.d. = not detectable. Measurements failing to pass one of three quality criteria (Signal to noise ratio, Product ion ratio, Retention time) are classified "n.d.". See material and methods for details .
										Statistical analysis: Two-sided Tukey’s pairwise comparisons using sandwich variance estimator
	urate (µmol g-1 FW)
	Prolonged darkness (48h)									Urate	df = 20
	WT	gsda	xmpp gsda	xmpp gsda::C						Comparison	test value	p value	Significant?
biological replicates	0.11099	0.0247433	0.00111775	0.0257042						WT - gsda	26.527	0	YES
	0.114451	0.0264564	0.000275981	0.0418726						xmpp gsda - gsda	-52.0387	0	YES
	0.117656	0.0254861	0.00144213	0.0228259						xmpp gsda::C - gsda	1.1723	0.605158	NO
	0.120651	0.0268943	0.00122762	0.0248296						xmpp gsda - WT	-33.6003	0	YES
	0.126067	0.0244257	0.000967249	0.0243563						xmpp gsda::C - WT	-15.9736	0	YES
	0.132711	0.0251991	0.000614062	0.0443989						xmpp gsda::C - xmpp gsda	6.81868	9.64325e-06	YES
	n=6	n=6	n=6	n=6	n for statistical analysis
	allantoate (µmol g-1 FW)									Allantoate	df = 20
	Prolonged darkness (48h)									Comparison	test value	p value	Significant?
	WT	gsda	xmpp gsda	xmpp gsda::C						WT - gsda	12.9016	1.73161e-12	YES
biological replicates	0.211079	0.0903488	0.00293953	0.06335						xmpp gsda - gsda	-43.9186	0	YES
	0.201961	0.082172	0.00145823	0.0797861						xmpp gsda::C - gsda	-3.8137	0.00390712	YES
	0.21458	0.0785731	0.00234793	0.0614209						xmpp gsda - WT	-20.7717	0	YES
	0.238828	0.0828363	0.000753207	0.0619251						xmpp gsda::C - WT	-13.7297	6.11733e-14	YES
	0.215141	0.0863606	0.0028036	0.0608692						xmpp gsda::C - xmpp gsda	16.3366	0	YES
	0.266852	0.086283	0.00118917	0.0784746
	n=6	n=6	n=6	n=6	n for statistical analysis
	xanthosine (µmol g-1 FW)									Xanthosine	df = 10
	Prolonged darkness (48h)									Comparison	test value	p value	Significant?
	WT	gsda	xmpp gsda	xmpp gsda::C						xmpp gsda::C - gsda	-7.62068	1.79727e-05	YES
biological replicates	n.d.	0.00284683	n.d.	0.00118883
	n.d.	0.00190307	n.d.	0.00106436
	n.d.	0.00236004	n.d.	0.000992854
	n.d.	0.0021969	n.d.	0.0010651
	n.d.	0.00253669	n.d.	0.000803343
	n.d.	0.00237647	n.d.	0.00140982
	n=6	n=6	n=6	n=6	n for statistical analysis
	guanosine (µmol g-1 FW)									Guanosine	df = 20
	Prolonged darkness (48h)									Comparison	test value	p value	Significant?
	WT	gsda	xmpp gsda	xmpp gsda::C						WT - gsda	-20.3274	0	YES
biological replicates	0.00928632	0.461069	0.732536	0.411564						xmpp gsda - gsda	3.17003	0.0180851	YES
	0.00799562	0.350774	0.740637	0.201066						xmpp gsda::C - gsda	-2.31111	0.108254	NO
	0.0109667	0.455742	1.25139	0.363304						xmpp gsda - WT	6.99663	2.30922e-06	YES
	0.0119215	0.409706	0.569647	0.379414						xmpp gsda::C - WT	8.88444	1.45369e-08	YES
	0.00912934	0.392321	0.718313	0.261066						xmpp gsda::C - xmpp gsda	-3.89008	0.0037404	YES
	0.0120832	0.460171	0.626724	0.345151
	n=6	n=6	n=6	n=6	n for statistical analysis

[truncated: 3 more sheets: S-Fig 8, S-Fig. 9, S-Fig 13]
